# Supplementary material for: Symbiont population control by host-symbiont metabolic interaction in Symbiodiniaceae-cnidarian associations
Source: Nat Commun. 2020 Jan 8;11:108. doi: 10.1038/s41467-019-13963-z (PMC6949306; doi:10.1038/s41467-019-13963-z)
Supplement: Supplementary file 3 — Source Data [file 41467_2019_13963_MOESM3_ESM.xlsx]

## Sheet: Figure 2
Figure 2
Fold change
	AMT
	s6_38239	Nitrogen deplete					p-value		Nitrogen replete
		d 0	d 1	d 4	d 7	d 12	d 0 vs. d 12		d 1	d 4	d 7	d 12
		1.03	3.295	3.4	5.82	7.51			1.21	1.02	0.83	1.23
		1.055	2.77	3.797	6.43	5.89			1.19	1.02	0.82	1.21
		1	2.545	4.498	5.1	6.59			1.2	1.04	0.81	1.19
	Mean±s.d.	1.03±0.03	2.87±0.38	3.90±0.56	5.78±0.67	6.66±0.81	0.000138303		1.20±0.01	1.03±0.01	0.82±0.01	1.21±0.02
	AMT
	s6_57071	Nitrogen deplete							Nitrogen replete
		d 0	d 1	d 4	d 7	d 12			d 1	d 4	d 7	d 12
		1	3.64	6.28	11.82	11.42			0.92	0.63	0.86	1.11
		1	2.8	5.91	11.82	11.18			0.91	0.64	0.83	1.13
		1.01	4.42	5.74	11.77	8.9			0.92	0.65	0.84	1.13
	Mean±s.d.	1.00±0.00	3.62±0.81	5.98±0.27	11.80±0.03	11.30±0.17	0.00014722		0.92±0.01	0.64±0.01	0.85±0.02	1.12±0.01
	AMT
	s6_38207	Nitrogen deplete							Nitrogen replete
		d 0	d 1	d 4	d 7	d 12			d 1	d 4	d 7	d 12
		1.06	1.62	1.88	3.08	3.61			1.07	1.03	0.88	1.03
		1	1.65	2.36	2.79	3.89			1.08	1.03	0.87	1.02
		1.03	1.15	2.35	3.96	3.52			1.08	1.02	0.87	1.03
	Mean±s.d.	1.03±0.03	1.47±0.28	2.20±0.27	3.28±0.61	3.67±0.19	9.4834e-06		1.08±0.01	1.03±0.01	0.87±0.01	1.03±0.01
	NRT
	s6_422	Nitrogen deplete							Nitrogen replete
		d 0	d 1	d 4	d 7	d 12			d 1	d 4	d 7	d 12
		1.03	3.73	3.66	4.37	5.54			1.02	1	0.85	1.1
		1.05	3.55	3.8	5.23	5.97			1.01	1.01	0.86	1.15
		1	3.46	3.93	4.13	5.91			1.04	1	0.87	1.12
	Mean±s.d.	1.03±0.03	3.58±0.14	3.79±0.14	4.59±0.61	5.81±0.23	1.79484e-06		1.03±0.02	1.00±0.01	0.86±0.01	1.12±0.03
	NRT
	s6_421	Nitrogen deplete							Nitrogen replete
		d 0	d 1	d 4	d 7	d 12			d 1	d 4	d 7	d 12
		2.72	9.82	8.99	9.151	11.13			2.72	2.85	2.31	2.74
		2.787	8.31	9.83	9.46	9.71			2.75	2.88	2.3	2.72
		2.702	9.77	9.08	9.87	11.9			2.76	2.88	2.38	2.75
	Mean±s.d.	2.74±0.04	9.30±0.86	9.30±0.46	9.49±0.36	10.42±1.01	0.000110549		2.74±0.02	2.88±0.02	2.33±0.04	2.74±0.02
	NRT
	s6_420	Nitrogen deplete							Nitrogen replete
		d 0	d 1	d 4	d 7	d 12			d 1	d 4	d 7	d 12
		1.03	4.19	3.77	5.44	5.22			1.03	1.17	1	1.04
		1.05	4.14	4.07	5.74	5.13			1.02	1.16	1	1.03
		1	5.28	3.64	6.85	3.69			1.04	1.17	0.99	1.04
		1.02667	4.53667	3.82667	6.01	4.68			1.03	1.16667	0.996667	1.03667
	Mean±s.d.	1.03±0.03	4.54±0.64	3.83±0.22	6.01±0.75	5.18±0.06	0.000906634		1.03±0.01	1.17±0.01	1.0±0.01	1.04±0.01
	NUP
	s6_27894	Nitrogen deplete							Nitrogen replete
		d 0	d 1	d 4	d 7	d 12			d 1	d 4	d 7	d 12
		1.03	1.3	4.51	3.7	7.11			1.04	1.59	0.93	1.01
		1.05	1.69	4.58	3.95	6.61			1.04	1.57	0.94	1.01
		1	1.99	5.23	4.16	6.33			1.05	1.58	0.94	1.02
	Mean±s.d.	1.03±0.03	1.66±0.35	4.77±0.40	3.94±0.23	6.68±0.35	7.94914e-06		1.04±0.01	1.58±0.01	0.94±0.01	1.01±0.01
	NIT
	s6_34	Nitrogen deplete							Nitrogen replete
		d 0	d 1	d 4	d 7	d 12			d 1	d 4	d 7	d 12
		1.02	1.88	2.21	1.8	3.05			1.05	1.17	1.07	0.93
		1.05	2.41	1.81	2.66	2.85			1.06	1.2	1.05	0.9
		1	1.42	2.16	1.67	2.65			1.05	1.19	1.1	0.88
	Mean±s.d.	1.02±0.03	1.90±0.50	2.06±0.22	2.04±0.54	2.95±0.13	4.54675e-05		1.05±0.01	1.19±0.02	1.07±0.03	0.90±0.03

## Sheet: Figure 3a
Figure 3a
C/N ratio
		N replete	In hospite	N deprived	p-value	p-value
		3	13.8	13.3	N replete vs. in hospite	N replete vs. N deplete
		3	10.7	13.4
		3.8	10	13.9
	Mean±SEM	3.3±0.3	11.5±1.2	13.5±0.2	0.00117294	2.98863e-06

## Sheet: Figure 3b
Figure 3b
metabolites quantification
			in hospite	N replete culture	Fold Change	Log2(Foldchange)
					in hospite/N replete culture	in hospite/N replete culture
	Xanthine		25591338	35510	108.3	10.4
	C5H4N4O2		37870244	30459
			53092259	24520
				21321
	Hypoxanthine		650766397	3966483	65.3	8.1
	C5H4N4O		943660450	4263972
			1494615226	3980367
				2453778
	Deoxyguanosine		525876	17300	28.4	5.3
	C10H13N5O4		522901	14822
			781945	15783
				12120
	Guanine		1636462	220832	1.8	1.3
	C5H5N5O		2191950	213541
			4202868	199810
				186549
	Inosine		315970	80497	1.7	1.3
	C10H12N4O5		336831	65908
			1109070	32492
				29622
	Adenosine		590579	110463	-4.1	-2
	C10H13N5O4		747580	187234
			2282848	183124
				177313
	AMP		306739	56724	-9.1	-3
	C10H14N5O7P		390097	77473
			345707	62480
				69385
	GMP		981234	312174	-13.3	-3.6
	C10H14N5O8P		1239266	448812
			1670354	455619
				434402

## Sheet: Figure 3c
Figure 3c
TPM
	s6_17309	in culture	in hospite	p value
		12.3	23
		11.8	21
		12.1	20.6
	Mean±SEM	12.1±0.1	21.5±0.7	0.000128304

## Sheet: Figure 4b
Figure 4b
Algal cells per μg protein
		16 d	40 d	p value
		1426	3360
		1898	3992
		934	3775
	Mean±s.d.	1419±278	3709±185	0.00119161

## Sheet: Figure 4c
Figue 4c
Fold change
	AMT
	s6_38239	16 d	40 d	p-value
		1.19	24.17
		3.78	29.95
		3.99	11.96
	Mean±s.d.	2.99±0.90	22.03±5.30	0.01
	s6_57071	16 d	40 d
		1.92	27.84
		5.72	31.29
		5.48	28.93
	Mean±s.d.	4.38±1.23	29.35±1.02	4.87996e-05
	s6_38207	16 d	40 d
		0.54	13.31
		7.77	11.01
		3.97	20.74
	Mean±s.d.	4.09±2.09	15.02±2.94	0.01
	NUP
	s6_27894	16 d	40 d
		4.22	17.89
		3.01	18.76
		2.02	17.31
	Mean±s.d.	3.08±1.10	17.99±0.73	2.02588e-05
	NRT
	s6_422	16 d	40 d
		3.9	39.3
		4.1	43.5
		4.5	36.1
	Mean±s.d.	4.2±0.3	39.6±3.7	3.95345e-05
	s6_421	16 d	40 d
		5.9	33.69
		7.9	48.8
		8.02	38.52
	Mean±s.d.	7.28±1.19	40.34±7.71	0.000918779
	s6_420	16 d	40 d
		4.9	22.69
		7.25	39.8
		8.54	26.52
	Mean±s.d.	6.90±1.84	29.67±8.98	0.0063011
	NIT
	s6_34	16 d	40 d
		6.17	37.86
		10.54	41.74
		11.26	38.55
	Mean±s.d.	9.32±2.75	39.38±2.07	5.59189e-05

## Sheet: Figure 5a
Figure 5a
Chlorophyll a (pg/cell)
		N replete	In hospite	N deprived culture	P value	P value
		2.33	3.25	0.29	N replete vs. in hospite	in hospite vs. N deplete
		2.34	3.29	0.31
		2.21	3.19	0.23
	Mean±SEM	2.29±0.04	3.24±0.03	0.28±0.02	5.50337e-05	2.52262e-07

## Sheet: Figure 5b
Figure 5b
Fv/Fm
		N replete culture	In hospite	N deprived culture	P value	P value
		0.59	0.6	0.27	N replete vs. in hospite	in hospite vs. N deplete
		0.58	0.57	0.22
		0.55	0.59	0.16
	Mean±SEM	0.57±0.01	0.59±0.01	0.22±0.03	NS	0.000161703

## Sheet: Figure 5c
Figure 5c
P700 ox (%)
	Time (s)	N replete culture	In hospite	N deprived culture
	0.00026	-4.10593e-07	4.02194	4.77369
	0.00136	1.22872	5.97007	5.08419
	0.00446	1.7893	7.79402	5.91362
	0.00956	1.86195	7.59307	5.47538
	0.0152318	7.42984	7.70535	8.72729
	0.0215408	10.7699	8.88711	6.76225
	0.0285599	9.49667	12.7363	8.31387
	0.0363702	10.5766	15.5419	11.8741
	0.0450624	13.0113	16.2032	12.1347
	0.0547371	12.2366	15.0182	13.8047
	0.0655068	14.1053	16.5214	14.3165
	0.0774968	17.0384	17.6692	15.0009
	0.0908464	16.5999	16.2417	15.2697
	0.105711	19.109	19.9096	17.0763
	0.122265	20.8014	22.5072	18.1217
	0.1407	20.0796	21.5095	18.3347
	0.161232	19.794	19.0003	20.5064
	0.1841	24.793	26.3565	23.2333
	0.209573	28.4335	22.0076	24.1224
	0.237947	27.1272	29.0491	26.1067
	0.269554	34.3572	28.7652	27.5812
	0.304765	30.6743	35.3235	28.4495
	0.343991	36.4186	37.6757	29.146
	0.387692	39.9304	41.9709	31.1292
	0.436379	38.7472	42.3827	31.9338
	0.490622	44.7122	44.1379	33.9159
	0.551057	48.4456	53.5235	35.9226
	0.618393	49.6361	60.2501	37.5848
	0.693417	53.8681	62.5425	39.6533
	0.77701	56.3867	64.1948	40.4778
	0.870151	58.9398	68.9916	41.2595
	0.973932	62.1312	71.8238	41.9158
	1.08957	68.8254	76.2068	42.4002
	1.21842	72.9913	79.9417	43.5962
	1.362	77.4293	86.3358	43.8751
	1.52198	80.2011	87.9155	43.9873
	1.70025	82.4207	89.0261	44.1497
	1.8989	84.1017	89.6972	44.0282
	2.12025	85.6977	90.4511	43.5811
	2.3669	85.5173	90.8842	44.0745
	2.64175	86.2881	92.698	44.2027
	2.94802	87.2908	92.4154	44.0861
	3.2893	89.0866	93.1874	43.7901
	3.66961	88.3516	93.5805	43.2698
	4.09339	89.4132	93.0521	43.3413
	4.56563	89.4587	92.8383	43.5978
	5.09186	89.4473	92.8434	44.7714
	5.67826	89.7487	92.2971	44.8729
	6.33171	89.4765	91.38	43.2964
	7.05987	89.2629	90.8067	43.0406
	7.8713	88.7723	89.6852	42.9099
	8.77552	87.8004	88.6109	42.8639
	9.78313	87.9031	87.059	43.0611
	9.83318	87.7687	87.1341	43.3652
	9.88318	87.9474	86.7145	43.7708
	9.93318	87.7573	87.1161	43.6411
	9.98318	88.0432	86.9919	43.1649
	10.0045	100	100	50.1709
	10.0063	94.3646	92.4574	44.4921
	10.0093	83.0743	85.0615	44.0064
	10.0243	74.3915	78.9152	41.7884
	10.0543	67.112	70.212	34.8043
	10.1043	60.6622	64.2812	25.033
	10.2043	55.4461	55.5691	16.7474
	10.3043	42.7847	46.0725	11.943
	10.4043	32.2706	34.9941	8.29111
	10.5043	22.3648	25.8037	3.82858
	11.0043	4.29115	3.96605	1.84958
	11.5043	-2.05297e-07	2.40976	0.99519
	12.0043	0.249727	0.0718574	0.0974547
	12.5043	0.533067	0.0739826	0.0744005
	13.5043	0.182	0.0700721	0.0712095
	14.5043	0.054956	0.0862299	0.0867368

## Sheet: Supp figure 1
Supp figure 1
Fold change
		0 d	12 d		p-value
	s6_44035		N replete	N deplete	N replete vs. N deplete
		0.45	0.46	2.23
		0.46	0.47	2.25
		0.46	0.51	2.38
	Mean±s.d.	0.46±0.01	0.48±0.03	2.29±0.09	1.84637e-06
		0 d	12 d
	s6_52345		N replete	N deplete
		0.34	0.38	1.24
		0.34	0.38	1.26
		0.36	0.39	1.33
	Mean±s.d.	0.34±0.01	0.38±0.00	1.28±0.05	2.67217e-06
		0 d	12 d
	s6_51578		N replete	N deplete
		0.28	0.35	0.63
		0.29	0.32	0.78
		0.33	0.3	0.89
	Mean±s.d.	0.30±0.02	0.32±0.03	0.77±0.13	0.00222915
		0 d	12 d
	s6_40239		N replete	N deplete
		0.55	0.8	1.02
		0.65	0.77	1.09
		0.65	0.76	1.22
	Mean±s.d.	0.62±0.05	0.78±0.02	1.17±0.02	0.00254048
		0 d	12 d
	s6_51281		N replete	N deplete
		0.66	0.77	1.12
		0.71	0.79	1.02
		0.82	0.68	1.21
	Mean±s.d.	0.73±0.08	0.75±0.06	1.11±0.10	0.00228259
		0 d	12 d
	s6_5045		N replete	N deplete
		0.11	0.11	0.22
		0.13	0.12	0.22
		0.12	0.12	0.21
	Mean±s.d.	0.12±0.01	0.12±0.01	0.22±0.01	1.45979e-05
		0 d	12 d
	s6_50951		N replete	N deplete
		1.73	1.28	2.69
		1.85	1.29	2.78
		1.91	1.24	2.71
	Mean±s.d.	1.83±0.09	1.27±0.03	2.72±0.4	6.35079e-07
		0 d	12 d
	s6_33764		N replete	N deplete
		0.76	1.11	1.73
		0.81	1.15	1.8
		0.79	1.08	1.67
	Mean±s.d.	0.79±0.03	1.10±0.04	1.73±0.07	6.53364e-05
		0 d	12 d
	s6_30706		N replete	N deplete
		13.69	13.65	22.97
		14.23	14.41	23.25
		14.96	14.93	23.8
	Mean±s.d.	14.30±0.65	14.34±0.65	23.33±0.43	1.74838e-05
		0 d	12 d
	s6_29221		N replete	N deplete
		0.34	0.31	0.65
		0.33	0.33	0.63
		0.32	0.35	0.62
	Mean±s.d.	0.33±0.01	0.33±0.02	0.63±0.01	1.55542e-05
		0 d	12 d
	s6_34430		N replete	N deplete
		1.09	1.73	2.11
		1.12	1.67	2.15
		1.07	1.82	2.04
	Mean±s.d.	1.09±0.02	1.74±0.07	2.11±0.06	0.0013298
		0 d	12 d
	s6_6985		N replete	N deplete
		3.82	3.87	5.58
		3.95	4.39	5.43
		3.91	4.08	5.39
	Mean±s.d.	3.89±0.07	4.11±0.26	5.47±0.10	0.000557666
		0 d	12 d
	s6_5492		N replete	N deplete
		0.19	0.17	0.11
		0.19	0.18	0.12
		0.18	0.17	0.12
	Mean±s.d.	0.19±0.01	0.17±0.01	0.11±0.01	0.000137281

[truncated: 6 more sheets: Supp figure 2b, Supp figure 3, Supp figure 4, Supp figure 5a, Supp figure 5b, Supp figure 5c]
